# Supplementary material for: Transcriptome analysis of immature xylem in the Chinese fir at different developmental phases
Source: PeerJ. 2016 Jun 7;4:e2097. doi: 10.7717/peerj.2097 (PMC4906661; doi:10.7717/peerj.2097)
Supplement: Table S1 [file peerj-04-2097-s001.xlsx]

## Sheet: test
	RPKM	Reads
300~400	31896.8	567911
400~500	28361.1	679142
500~600	29909.5	883420
600~700	25502.5	907644
700~800	29348.3	1.20628e+06
800~900	39937.2	1.88442e+06
900~1000	35286.5	1.86261e+06
1000~1100	36623.2	2.14842e+06
1100~1200	37154.5	2.39401e+06
1200~1300	28305.7	1.99736e+06
1300~1400	37513	2.83579e+06
1400~1500	25170.7	2.06266e+06
1500~1600	24731	2.15718e+06
1600~1700	28542.4	2.67119e+06
1700~1800	20491	2.03347e+06
1800~1900	22169.8	2.33261e+06
1900~2000	19390.9	2.15636e+06
200~300	2702.79	36878.8
2000~2100	21307.9	2.4919e+06
2100~2200	17917.9	2.19349e+06
2200~2300	12233.6	1.56956e+06
2300~2400	12816.9	1.72022e+06
2400~2500	9363.03	1.3092e+06
2500~2600	10337.7	1.50713e+06
>2600	76125.4	1.61148e+07
