# Supplementary material for: Transcriptome analysis of immature xylem in the Chinese fir at different developmental phases
Source: PeerJ. 2016 Jun 7;4:e2097. doi: 10.7717/peerj.2097 (PMC4906661; doi:10.7717/peerj.2097)
Supplement: Table S2 [file peerj-04-2097-s002.xlsx]

## Sheet: Sheet1
	pathway	pathway ID	count(5,766)	percentage
1	Ribosome	ko03010	213	0.0369407
2	RNA transport	ko03013	195	0.0338189
3	Spliceosome	ko03040	173	0.0300035
4	Purine metabolism	ko00230	166	0.0287895
5	Protein processing in endoplasmic reticulum	ko04141	157	0.0272286
6	Oxidative phosphorylation	ko00190	152	0.0263614
7	Glycolysis / Gluconeogenesis	ko00010	143	0.0248006
8	Plant hormone signal transduction	ko04075	141	0.0244537
9	Pyrimidine metabolism	ko00240	134	0.0232397
10	Starch and sucrose metabolism	ko00500	134	0.0232397
11	mRNA surveillance pathway	ko03015	134	0.0232397
12	RNA degradation	ko03018	115	0.0199445
13	Ribosome biogenesis in eukaryotes	ko03008	102	0.0176899
14	Cysteine and methionine metabolism	ko00270	96	0.0166493
15	Plant-pathogen interaction	ko04626	95	0.0164759
16	Ubiquitin mediated proteolysis	ko04120	94	0.0163025
17	Amino sugar and nucleotide sugar metabolism	ko00520	87	0.0150884
18	Carbon fixation in photosynthetic organisms	ko00710	85	0.0147416
19	Endocytosis	ko04144	84	0.0145682
20	Pyruvate metabolism	ko00620	81	0.0140479
21	Phenylpropanoid biosynthesis	ko00940	81	0.0140479
22	Glutathione metabolism	ko00480	78	0.0135276
23	Peroxisome	ko04146	77	0.0133541
24	Arginine and proline metabolism	ko00330	76	0.0131807
25	Citrate cycle (TCA cycle)	ko00020	75	0.0130073
26	Alanine, aspartate and glutamate metabolism	ko00250	71	0.0123136
27	Nucleotide excision repair	ko03420	68	0.0117933
28	Phagosome	ko04145	68	0.0117933
29	Aminoacyl-tRNA biosynthesis	ko00970	67	0.0116198
30	Phenylalanine metabolism	ko00360	64	0.0110995
31	Homologous recombination	ko03440	64	0.0110995
32	Glycine, serine and threonine metabolism	ko00260	60	0.0104058
33	Valine, leucine and isoleucine biosynthesis	ko00290	60	0.0104058
34	Pentose phosphate pathway	ko00030	59	0.0102324
35	DNA replication	ko03030	59	0.0102324
36	Fatty acid metabolism	ko00071	58	0.010059
37	Fructose and mannose metabolism	ko00051	57	0.00988554
38	Tyrosine metabolism	ko00350	55	0.00953867
39	Photosynthesis	ko00195	52	0.00901838
40	Glycerophospholipid metabolism	ko00564	52	0.00901838
41	Galactose metabolism	ko00052	51	0.00884495
42	Mismatch repair	ko03430	51	0.00884495
43	Pentose and glucuronate interconversions	ko00040	50	0.00867152
44	Inositol phosphate metabolism	ko00562	50	0.00867152
45	Glycerolipid metabolism	ko00561	49	0.00849809
46	Valine, leucine and isoleucine degradation	ko00280	48	0.00832466
47	Porphyrin and chlorophyll metabolism	ko00860	48	0.00832466
48	Terpenoid backbone biosynthesis	ko00900	48	0.00832466
49	Basal transcription factors	ko03022	45	0.00780437
50	Protein export	ko03060	45	0.00780437
51	RNA polymerase	ko03020	43	0.00745751
52	Phenylalanine, tyrosine and tryptophan biosynthesis	ko00400	42	0.00728408
53	Flavonoid biosynthesis	ko00941	42	0.00728408
54	Proteasome	ko03050	42	0.00728408
55	Propanoate metabolism	ko00640	40	0.00693722
56	Base excision repair	ko03410	39	0.00676379
57	Fatty acid biosynthesis	ko00061	38	0.00659036
58	Nitrogen metabolism	ko00910	37	0.00641693
59	Biosynthesis of unsaturated fatty acids	ko01040	37	0.00641693
60	Ascorbate and aldarate metabolism	ko00053	35	0.00607007
61	Tryptophan metabolism	ko00380	35	0.00607007
62	Carotenoid biosynthesis	ko00906	35	0.00607007
63	N-Glycan biosynthesis	ko00510	34	0.00589664
64	Glyoxylate and dicarboxylate metabolism	ko00630	34	0.00589664
65	Phosphatidylinositol signaling system	ko04070	34	0.00589664
66	beta-Alanine metabolism	ko00410	32	0.00554977
67	alpha-Linolenic acid metabolism	ko00592	32	0.00554977
68	Butanoate metabolism	ko00650	31	0.00537634
69	Ubiquinone and other terpenoid-quinone biosynthesis	ko00130	30	0.00520291
70	Pantothenate and CoA biosynthesis	ko00770	29	0.00502948
71	Sulfur metabolism	ko00920	29	0.00502948
72	Lysine biosynthesis	ko00300	28	0.00485605
73	Lysine degradation	ko00310	27	0.00468262
74	Selenocompound metabolism	ko00450	24	0.00416233
75	Sphingolipid metabolism	ko00600	24	0.00416233
76	Histidine metabolism	ko00340	23	0.0039889
77	Cyanoamino acid metabolism	ko00460	23	0.0039889
78	One carbon pool by folate	ko00670	23	0.0039889
79	SNARE interactions in vesicular transport	ko04130	23	0.0039889
80	Steroid biosynthesis	ko00100	22	0.00381547
81	Photosynthesis - antenna proteins	ko00196	21	0.00364204
82	Circadian rhythm - plant	ko04712	21	0.00364204
83	Stilbenoid, diarylheptanoid and gingerol biosynthesis	ko00945	20	0.00346861
84	Ether lipid metabolism	ko00565	19	0.00329518
85	Other glycan degradation	ko00511	18	0.00312175
86	Nicotinate and nicotinamide metabolism	ko00760	18	0.00312175
87	Diterpenoid biosynthesis	ko00904	18	0.00312175
88	Zeatin biosynthesis	ko00908	18	0.00312175
89	Arachidonic acid metabolism	ko00590	17	0.00294832
90	Regulation of autophagy	ko04140	17	0.00294832
91	Glycosylphosphatidylinositol(GPI)-anchor biosynthesis	ko00563	16	0.00277489
92	ABC transporters	ko02010	16	0.00277489
93	Glycosphingolipid biosynthesis - globo series	ko00603	15	0.00260146
94	Isoquinoline alkaloid biosynthesis	ko00950	15	0.00260146
95	Taurine and hypotaurine metabolism	ko00430	13	0.0022546
96	Folate biosynthesis	ko00790	13	0.0022546
97	Vitamin B6 metabolism	ko00750	12	0.00208117
98	Limonene and pinene degradation	ko00903	12	0.00208117
99	Tropane, piperidine and pyridine alkaloid biosynthesis	ko00960	11	0.00190773
100	Sulfur relay system	ko04122	11	0.00190773
101	Glycosaminoglycan degradation	ko00531	10	0.0017343
102	Non-homologous end-joining	ko03450	10	0.0017343
103	Natural killer cell mediated cytotoxicity	ko04650	10	0.0017343
104	Flavone and flavonol biosynthesis	ko00944	9	0.00156087
105	Circadian rhythm - mammal	ko04710	9	0.00156087
106	Thiamine metabolism	ko00730	8	0.00138744
107	Riboflavin metabolism	ko00740	8	0.00138744
108	Synthesis and degradation of ketone bodies	ko00072	6	0.00104058
109	C5-Branched dibasic acid metabolism	ko00660	6	0.00104058
110	Brassinosteroid biosynthesis	ko00905	6	0.00104058
111	Caffeine metabolism	ko00232	4	0.000693722
112	Other types of O-glycan biosynthesis	ko00514	4	0.000693722
113	Glycosphingolipid biosynthesis - ganglio series	ko00604	4	0.000693722
114	Biotin metabolism	ko00780	4	0.000693722
115	Lipoic acid metabolism	ko00785	4	0.000693722
116	Betalain biosynthesis	ko00965	4	0.000693722
117	Linoleic acid metabolism	ko00591	3	0.000520291
118	Fatty acid elongation in mitochondria	ko00062	2	0.000346861
